# Supplementary material for: Toward Stability Enhancement of NTS1R-Targeted Radioligands: Structural Interventions on [99mTc]Tc-DT1
Source: Pharmaceutics. 2023 Aug 7;15(8):2092. doi: 10.3390/pharmaceutics15082092 (PMC10459693; doi:10.3390/pharmaceutics15082092)
Supplement: Supplementary file 1 [file pharmaceutics-15-02092-s001.zip]

Archive with 1 entries (1 files):
- pharmaceutics-2545900-supplementary.pdf
